# Supplementary material for: Spontaneous K-Complex Density in Slow-Wave Sleep
Source: PLoS One. 2016 Mar 10;11(3):e0150929. doi: 10.1371/journal.pone.0150929 (PMC4786157; doi:10.1371/journal.pone.0150929)
Supplement: S1 Table — (XLSX) [file pone.0150929.s002.xlsx]

## Sheet: Sheet1
pt_id	F4_A1	C4_A1	O2_A1	F4_C4	F4_O2	C4_O2	all_channel_entnight	N2_F4_A1	N2_C4_A1	N2_O2_A1	N2_F4_C4	N2_F4_O2	N2_C4_O2	N2_BRAIN	N3_F4_A1	N3_C4_A1	N3_O2_A1	N3_F4_C4	N3_4_O2	N3_C4_O2	N3_BRAIN	age	wt	Ht	BMI	N2_per	N2_min	N3_per	N3_min	KD_N2_F4_A1	KD_N2_C4_A1	KD_N2_O2_A1	KD_N2_F4_C4	KD_N2_F4_O2	KD_N2_C4_O2	KD_N2_BRAIN	KD_N3_F4_A1	KD_N3_C4_A1	KD_N3_O2_A1	KD_N3_F4_C4	KD_N3_F4_O2	KD_N3_C4_O2	KD_N3_BRAIN
1	589	344	8	360	570	329	2200	326	186	5	217	321	185	1241	263	158	3	143	249	144	960	23	71	175	23.18	38.71	164.5	28.24	120	1.98176	1.1307	0.0303951	1.31915	1.95137	1.12462	7.54407	2.19167	1.31667	0.025	1.19167	2.075	1.2	8
2	144	52	2	77	136	48	459	67	22	1	47	62	21	220	77	30	1	30	74	27	239	23	67	170	23.18	48.99	192	22.32	87.5	0.348958	0.114583	0.00520833	0.244792	0.322917	0.109375	1.14583	0.88	0.342857	0.0114286	0.342857	0.845714	0.308571	2.73143
3	249	74	0	160	243	78	804	133	40	0	81	133	45	432	116	34	0	79	110	33	372	32	75	161	28.93	47.97	195	16.73	68	0.682051	0.205128	0	0.415385	0.682051	0.230769	2.21538	1.70588	0.5	0	1.16176	1.61765	0.485294	5.47059
4	268	76	0	160	262	93	859	163	45	0	98	159	57	522	105	31	0	62	103	36	337	30	78	162	29.72	59.8	242.5	15.78	64	0.672165	0.185567	0	0.404124	0.65567	0.235052	2.15258	1.64062	0.484375	0	0.96875	1.60938	0.5625	5.26562
5	66	15	0	22	67	28	198	21	4	0	10	21	6	62	45	11	0	12	46	22	136	29	62	168	21.97	31.76	107.5	32.5	110	0.195349	0.0372093	0	0.0930233	0.195349	0.055814	0.576744	0.409091	0.1	0	0.109091	0.418182	0.2	1.23636
6	511	187	0	372	503	221	1794	337	114	0	265	332	144	1192	174	73	0	107	171	77	602	24	66	173	22.05	43.89	224.5	21.41	109.5	1.50111	0.507795	0	1.1804	1.47884	0.641425	5.30958	1.58904	0.666667	0	0.977169	1.56164	0.703196	5.49772
7	73	23	3	31	72	19	221	47	13	2	27	50	6	145	26	10	1	4	22	13	76	22	51	166	18.51	38.53	144.5	16.67	62.5	0.32526	0.0899654	0.0138408	0.186851	0.346021	0.0415225	1.00346	0.416	0.16	0.016	0.064	0.352	0.208	1.216
8	102	35	0	57	95	15	304	51	15	0	34	52	9	161	51	20	0	23	43	6	143	23	59	170	20.42	43.33	164	25.76	97.5	0.310976	0.0914634	0	0.207317	0.317073	0.054878	0.981707	0.523077	0.205128	0	0.235897	0.441026	0.0615385	1.46667
9	74	53	0	6	69	58	260	41	35	0	2	38	34	150	33	18	0	4	31	24	110	21	73	170	25.26	48.67	220	21.79	98.5	0.186364	0.159091	0	0.00909091	0.172727	0.154545	0.681818	0.335025	0.182741	0	0.0406091	0.314721	0.243655	1.11675
10	156	127	1	9	147	100	540	66	54	1	4	60	36	221	90	73	0	5	87	64	319	24	51	165	18.73	22.43	76.5	46.33	158	0.862745	0.705882	0.0130719	0.0522876	0.784314	0.470588	2.88889	0.56962	0.462025	0	0.0316456	0.550633	0.405063	2.01899
11	174	121	0	63	173	123	654	105	79	0	36	104	78	402	69	42	0	27	69	45	252	19	53	162	20.2	31.63	139.5	25.96	114.5	0.752688	0.566308	0	0.258065	0.74552	0.55914	2.88172	0.60262	0.366812	0	0.235808	0.60262	0.393013	2.20087
12	111	55	1	0	108	70	345	97	44	1	0	95	57	294	14	11	0	0	13	13	51	22	97	168	34.37	53.24	234	17.75	78	0.41453	0.188034	0.0042735	0	0.405983	0.24359	1.25641	0.179487	0.141026	0	0	0.166667	0.166667	0.653846
13	125	46	6	33	106	54	370	55	11	1	19	48	15	149	70	35	5	14	58	39	221	22	61	166	22.14	33.22	96	20.76	60	0.572917	0.114583	0.0104167	0.197917	0.5	0.15625	1.55208	1.16667	0.583333	0.0833333	0.233333	0.966667	0.65	3.68333
14	69	38	1	30	15	71	224	24	15	0	12	5	27	83	45	23	1	18	10	44	141	24	58	164	21.56	39.14	137	27.57	96.5	0.175182	0.109489	0	0.0875912	0.0364964	0.19708	0.605839	0.466321	0.238342	0.0103627	0.186528	0.103627	0.455959	1.46114
15	103	29	4	54	91	23	304	46	7	0	30	43	5	131	57	22	4	24	48	18	173	23	59	169	20.66	39.97	130.5	22.66	74	0.35249	0.0536398	0	0.229885	0.329502	0.0383142	1.00383	0.77027	0.297297	0.0540541	0.324324	0.648649	0.243243	2.33784
16	73	25	0	28	79	40	245	33	10	0	9	36	17	105	40	15	0	19	43	23	140	21	72	170	24.91	44.33	178	21.3	85.5	0.185393	0.0561798	0	0.0505618	0.202247	0.0955056	0.589888	0.467836	0.175439	0	0.222222	0.502924	0.269006	1.63743
17	96	27	0	9	96	33	261	29	4	0	7	29	4	73	67	23	0	2	67	29	188	23	60	164	22.31	50.23	218.5	25.4	110.5	0.132723	0.0183066	0	0.0320366	0.132723	0.0183066	0.334096	0.606335	0.208145	0	0.0180995	0.606335	0.262443	1.70136
